# Supplementary material for: Causes of Moderate and Severe Anaemia in a High-HIV and TB-Prevalent Adult Population in the Eastern Cape Province, South Africa
Source: Int J Environ Res Public Health. 2023 Feb 17;20(4):3584. doi: 10.3390/ijerph20043584 (PMC9966846; doi:10.3390/ijerph20043584)
Supplement: Supplementary file 1 [file ijerph-20-03584-s001.zip]

Archive with 1 entries (1 files):
- IJERPH_Anaemia2DataFeb23.dta
